# Supplementary material for: Viscoelastic Particle Encapsulation Using a Hyaluronic Acid Solution in a T-Junction Microfluidic Device
Source: Micromachines (Basel). 2023 Feb 27;14(3):563. doi: 10.3390/mi14030563 (PMC10053877; doi:10.3390/mi14030563)
Supplement: Supplementary file 1 [file micromachines-14-00563-s001.zip]

Archive with 6 entries (5 files):
- Supplementary Videos/
- __MACOSX/._Supplementary Videos
- Supplementary Videos/Video S2 - HA_8ul_MO_8ul_HA_0P1_per_0p1_HA_Drops_S0002_Encap.mp4
- __MACOSX/Supplementary Videos/._Video S2 - HA_8ul_MO_8ul_HA_0P1_per_0p1_HA_Drops_S0002_Encap.mp4
- Supplementary Videos/Video S1 - HA_8ul_MO_8ul_HA_0P1_per_0p1_HA_Drops_S0001.mp4
- __MACOSX/Supplementary Videos/._Video S1 - HA_8ul_MO_8ul_HA_0P1_per_0p1_HA_Drops_S0001.mp4
